# Supplementary material for: Vietnamese Consensus on the Structure and Content of Asthma Action Plan
Source: J Clin Med. 2025 Dec 5;14(24):8640. doi: 10.3390/jcm14248640 (PMC12733560; doi:10.3390/jcm14248640)
Supplement: Supplementary file 1 [file jcm-14-08640-s001.zip]

Archive with 1 entries (1 files):
- jcm-4005389-supplementary.pdf
